# Supplementary material for: Association of qEEG TAR and TBR During Eyes-Open and Eyes-Closed with Plasma Oligomeric Amyloid-β Levels in an Aging Population
Source: J Clin Med. 2025 Nov 14;14(22):8069. doi: 10.3390/jcm14228069 (PMC12653316; doi:10.3390/jcm14228069)
Supplement: Supplementary file 1 [file jcm-14-08069-s001.zip]

Archive with 1 entries (1 files):
- jcm-3936922-supplementary.pdf
